# Supplementary material for: Tip treatment for subnanoscale atomic force microscopy in liquid by atomic layer deposition Al2O3 coating
Source: Microscopy (Oxf). 2025 Feb 28;74(5):367–76. doi: 10.1093/jmicro/dfaf014 (PMC12527287; doi:10.1093/jmicro/dfaf014)
Supplement: dfaf014_Supplementary_Data [file dfaf014_supplementary_data.zip]

Archive with 1 entries (1 files):
- suppl_data/Supplementary Data 20250218.docx
